# Supplementary material for: Di-meta-Substituted Fluorinated Benzenesulfonamides as Potent and Selective Anticancer Inhibitors of Carbonic Anhydrase IX and XII
Source: J Med Chem. 2025 Aug 20;68(17):18389–406. doi: 10.1021/acs.jmedchem.5c01142 (PMC12434658; doi:10.1021/acs.jmedchem.5c01142)
Supplement: Supplementary file 2 [file jm5c01142_si_002.csv]

Compound	Molecular formula string	Biophysical data (Kd,obs, nM)
		CA I	CA II	CA III	CA IV	CA VA	CA VB	CA VI	CA VII	CA IX	CA XII	CA XIII	CA XIV
4a	FC1=C(S(=O)(N)=O)C(F)=C(F)C(S(CCNC(C)=O)(=O)=O)=C1F	0.67	33	50000	3300	290	67	830	22	50	500	25	27
4b	FC1=C(S(=O)(N)=O)C(F)=C(F)C(S(CCO)(=O)=O)=C1F	0.2	17	33000	160	290	22	67	7.1	50	250	29	5
4c	FC1=C(S(=O)(N)=O)C(F)=C(F)C(S(CCCO)(=O)=O)=C1F	0.089	11	17000	470	330	5.6	290	5.6	15	130	14	11
5a	FC1=C(S(=O)(N)=O)C(F)=C(F)C(S(CCNC(C)=O)(=O)=O)=C1NC2CCCCCCC2	4000	100	≥200000	140	6700	17	400	25	0.1	10	22	42
5b	FC1=C(S(=O)(N)=O)C(F)=C(F)C(S(CCO)(=O)=O)=C1NC2CCCCCCC2	710	60	40000	25	2500	5.6	95	9.8	0.05	3.3	3.6	1.6
5c	FC1=C(S(=O)(N)=O)C(F)=C(F)C(S(CCCO)(=O)=O)=C1NC2CCCCCCC2	1300	35	≥200000	130	1700	6.3	170	2.5	0.022	1.3	2	5
6	FC1=C(S(=O)(N)=O)C(F)=C(NC)C(S(CCCO)(=O)=O)=C1NC2CCCCCCC2	7200	52	17000	82	≥200000	95	52	72	0.012	0.71	5.1	3.3
7	FC1=C(S(=O)(N)=O)C(F)=C(N(C)C)C(S(CCCO)(=O)=O)=C1NC2CCCCCCC2	4710	59	≥200000	33	≥200000	40	77	50	0.012	0.24	37	290
8	FC1=C(S(=O)(N)=O)C(F)=C(NCCO)C(S(CCCO)(=O)=O)=C1NC2CCCCCCC2	12000	240	≥200000	450	≥200000	1200	370	720	0.14	14	91	50
9	FC1=C(S(=O)(N)=O)C(F)=C(NCCCCO)C(S(CCCO)(=O)=O)=C1NC2CCCCCCC2	24000	5900	≥200000	13000	≥200000	650	1400	4100	0.21	91	640	2500
10	FC1=C(S(=O)(N)=O)C(F)=C(N2CCCCC2)C(S(CCCO)(=O)=O)=C1NC3CCCCCCC3	15000	1600	≥200000	8300	≥200000	4000	13	4400	0.29	36	1200	25000
11	FC1=C(S(=O)(N)=O)C(F)=C(NCC2=CC=CC=C2)C(S(CCCO)(=O)=O)=C1NC3CCCCCCC3	25000	4100	≥200000	7700	≥200000	95000	500	83000	2	400	1300	98000
12	FC1=C(S(=O)(N)=O)C(F)=C(N)C(S(CCCO)(=O)=O)=C1NC2CCCCCCC2	2100	41	4000	140	≥200000	62	67	23	0.01	1.4	2	2.5
13	FC1=C(S(=O)(N)=O)C(F)=C(OC)C(S(CCCO)(=O)=O)=C1NC2CCCCCCC2	1400[1200; 1600]	6.3[5.6; 7.0]	77000[68000; 82000]	42[20; 63]	≥200000	2.9[2.7; 3.2]	83[62; 100]	3.8[3.7; 4.1]	0.0046[0.0041; 0.0053]	0.05[0.031; 0.071]	0.25[0.21; 0.30]	2.7[1.8; 3.9]
14	FC1=C(S(=O)(N)=O)C(F)=C(OCC)C(S(CCCO)(=O)=O)=C1NC2CCCCCCC2	1400[930; 2000]	5.8[4.7; 7.1]	21000[19000; 22000]	25[16; 39]	≥200000	37[32; 41]	71[32; 150]	8.1[1.6; 40]	0.0045[0.0038; 0.0052]	0.11[0.096; 0.17]	1.7[1.5; 1.8]	3.5[2.2; 5.8]
15	FC1=C(S(=O)(N)=O)C(F)=C(NC2CCCCCCC2)C(S(CCNC(C)=O)(=O)=O)=C1NC3CCCCCCC3	≥200000	25000	≥200000	≥200000	ND	≥200000	2500	≥200000	10	2500	5000	≥200000
16	FC1=C(S(=O)(N)=O)C(F)=C(NC2CCCC2)C(S(CCNC(C)=O)(=O)=O)=C1NC3CCCCCCC3	≥200000	670	≥200000	200	ND	770	500	31250	0.29	20	1300	910
17	FC1=C(S(=O)(N)=O)C(F)=C(NC2CC2)C(S(CCNC(C)=O)(=O)=O)=C1NC3CCCCCCC3	8300	100	25000	130	≥200000	330	290	200	0.091	1.1	83	25
18	FC1=C(S(=O)(N)=O)C(F)=C(NCC)C(S(CCO)(=O)=O)=C1NC2CCCCCCC2	3100	83	26000	ND	≥200000	630	ND	100	0.04	1	22	19
19	FC1=C(S(=O)(N)=O)C(F)=C(NCCC)C(S(CCO)(=O)=O)=C1NC2CCCCCCC2	2600	90	160000	ND	≥200000	970	ND	300	0.067	1.1	30	60
20	FC1=C(S(=O)(N)=O)C(F)=C(NC2CCCC2)C(S(CCO)(=O)=O)=C1NC3CCCCCCC3	2500	500	≥200000	400	≥200000	1400	290	6700	0.22	13	330	1100
21	FC1=C(S(=O)(N)=O)C(F)=C(OCCCS2(=O)=O)C2=C1NC3CCCCCCC3	380	380	≥200000	590	≥200000	870	580	560	0.14	10	3.6	8.5
24	FC1=C(S(=O)(N)=O)C(F)=C(NC2CCCC2)C(S(CCNC(OC(C)(C)C)=O)(=O)=O)=C1NC3CCCCCCC3	8300	670	≥200000	500	ND	1400	330	13000	0.25	20	500	1400
26	FC1=C(S(=O)(N)=O)C(F)=C(NC2CCCC2)C(S(CCNC(OC(C)(C)C)=O)(=O)=O)=C1NC3CCCCCCC3	≥200000	130000	ND	≥200000	≥200000	69000	3300	≥200000	56	8300	16000	≥200000
27	FC1=C(S(=O)(N)=O)C(F)=C(NC2CCCCC2)C(S(C)(=O)=O)=C1N[C@@H]3CC[C@@H](O)CC3	46000	18000	ND	12000	≥200000	8300	1400	71000	2	670	2300	83000
28	FC1=C(S(=O)(N)=O)C(F)=C(NC2CCCCC2)C(S(C)(=O)=O)=C1NC3CCCCC3	5600	6700	ND	5000	≥200000	10000	1000	67000	1.3	400	2000	24000
29	FC1=C(S(=O)(N)=O)C(F)=C(NCCCO)C(S(C)(=O)=O)=C1NC2CCCCCCC2	22000	1000	≥200000	1400	≥200000	610	5000	14000	0.2	50	400	500
AZM	CC(NC1=NN=C(S(=O)(N)=O)S1)=O	2400	46	40000	87	840	140	220	13	21	130	79	63
